# Supplementary material for: Role of circRNA circ_0000080 in myocardial hypoxia injury
Source: Bioengineered. 2022 Apr 27;13(4):10902–13. doi: 10.1080/21655979.2022.2066752 (PMC9208504; doi:10.1080/21655979.2022.2066752)
Supplement: Supplemental Material [file KBIE_A_2066752_SM6428.zip]

Archive with 4 entries (3 files):
- supplementary/
- supplementary/supplemented material 1 protein bands.docx
- supplementary/supplemented material 2 wild type and mutant sequences of circ_0000080.docx
- supplementary/supplemented material 3 ethics approval.jpg
